# Supplementary material for: Sequential Membrane Filtration to Recover Polyphenols and Organic Acids from Red Wine Lees: The Antioxidant Properties of the Spray-Dried Concentrate
Source: Membranes (Basel). 2022 Mar 23;12(4):353. doi: 10.3390/membranes12040353 (PMC9030477; doi:10.3390/membranes12040353)
Supplement: Supplementary file 1 [file membranes-12-00353-s001.zip]

Archive with 1 entries (1 files):
- membranes-1608748-supplementary.pdf
